# Supplementary material for: Weighted single step GWAS reveals genomic regions associated with economic traits in Murrah buffaloes
Source: Anim Biotechnol. 2024 Mar 4;35(1):2319622. doi: 10.1080/10495398.2024.2319622 (PMC12674339; doi:10.1080/10495398.2024.2319622)
Supplement: Supplemental Material [file LABT_A_2319622_SM3923.zip]

Archive with 7 entries (7 files):
- final_growth.docx
- manhattan_plot_growth.docx
- manhattan_production.docx
- manhattan_reproduction.docx
- qtl_Wssgwas.docx
- sgwas_production.docx
- Wssgwas_reproduction.docx
